# Supplementary material for: Examining the Antioxidant and Superoxide Radical Scavenging Activity of Anise, (Pimpinella anisum L. Seeds), Esculetin, and 4-Methyl-Esculetin Using X-ray Diffraction, Hydrodynamic Voltammetry and DFT Methods
Source: Pharmaceuticals (Basel). 2023 Dec 31;17(1):67. doi: 10.3390/ph17010067 (PMC10818671; doi:10.3390/ph17010067)
Supplement: Supplementary file 1 [file pharmaceuticals-17-00067-s001.zip]

Archive with 1 entries (1 files):
- pharmaceuticals-2779364-supplementary.pdf
